# Supplementary material for: SlGT11 controls floral organ patterning and floral determinacy in tomato
Source: BMC Plant Biol. 2020 Dec 14;20:562. doi: 10.1186/s12870-020-02760-2 (PMC7734826; doi:10.1186/s12870-020-02760-2)
Supplement: Supplementary file 6 — Additional file 6: Table S1. PCR primer sequences used in this study. [file 12870_2020_2760_MOESM6_ESM.xlsx]

## Sheet: Sheet1
Table S1. PCR primer sequences used in this study.
Name	Primers	Amplification/Loction	gene ID
SlGT11-pro-F	ATAGAAAAGTTGGGTACCGAGTTGATGTTGAATCCTGAGTTCC	for clone of SLGT11's promoter
SlGT11-pro-R	GTATCTAGACTCGAGCTCTTCAATAAGGGCCCCAGAT
SlGT11-F	CATTTGGAGAGGACACGCTCGAGATGGATGAAAACAAAGGAGATACC	for clone of SLGT11
SlGT11-R	TCGCCCTTGCTCACCATGAATTCATACCCTCCGGCGGCGGCTG
SlGT11-m-F	GTCTATACCATGGTTCCCATG	for check mutations
SlGT11-m-R	ATGATTCGTTCCTGTGATCGACT
SlGT11-RNAi-F	CAAAAAAGCAGGCTCCACATGGACCTTCCTTACG	for Silence SLGT11
SlGT11-RNAi-R	CAAGAAAGCTGGGTCCGCTCAAAATCAGTGTAC
SlACTIN-qRT-FW	GTCCTCTTCCAGCCATCCAT	For internal qRT-PCR control in tomato
SlACTIN-qRT-RV	ACCACTGAGCACAATGTTACCG
SlGT11-qRT-F	TTTGCCTGTGGAGAGGAGAGGAAA	For SLGT11 qRT-PCR analysis	Solyc03g006900
SlGT11-qRT-R	ACTCAACGCGCAGAACGTAACGAT	1940 -2097 bp
TAP3-qRT-Fw	TCCATATGGTGGATTAGTTGAGCAT	For TAP3 qRT-PCR analysis	Solyc04g081000
TAP3-qRT-Rv	GAGGCCCTCCAGTTGGAAAT	522-592bp
TM6-qRT-Fw	CTACAACCATTGCACCCCAAT	For TM6 qRT-PCR analysis	Solyc02g084630
TM6-qRT-Rv	CAGGAGAGACGTAGATCACGAGAA	610 -677 bp
TPI-qRT-Fw	GGAGATGGGAGCCATTGGTG	For TPI qRT-PCR analysis	Solyc06g059970
TPI-qRT-Rv	CATTGGCTGAACTCGTAGGC	501 -618 bp
TPIB-qRT-Fw	TGAAATCAACAAAGTCAAGAAAGACA	For TPIB qRT-PCR analysis	Solyc08g067230
TPIB-qRT-Rv	TTCACCCTTTAGGTGCCTGAGT	261 -327 bp
TAG1-qRT-Fw	CCTCCACCTCAGCAATTCGAT	For TAG1 qRT-PCR analysis	Solyc02g071730
TAG1-qRT-Rv	ACTAGTTGAATAGGGGGTTGGTC	643 -743 bp
TAGL1-qRT-Fw	ACGAAGATGCTCGCAATAACT	For TAGL1 qRT-PCR analysis	Solyc07g055920
TAGL1-qRT-Rv	GAAGATGAAGAGCCTTGACCC	701-854bp
TM29-qRT-Fw	TCCTCAATCTCAGGGTTTC	For TM29 qRT-PCR analysis	Solyc02g089200
TM29-qRT-Rv	GTTATTTGGCTTGAAGTTGT	597 -686 bp
TM5-qRT-Fw	CCAATAACAGTAGGAGGAGCAG	For TM5 qRT-PCR analysis	Solyc05g015750
TM5-qRT-Rv	TGATAGGAAAACCATTGAGCAT	664-783bp
SlWUS-qRT-Fw	AGGTGTTCAGTGTCCATCACC	For SlWUS qRT-PCR analysis	Solyc02g083950
SlWUS-qRT-Rv	AGGATCAACACCAACCCATGT	381-546bp
SlKNU-qRT-Fw	GGTCCGCCTCCATTTTCTTCA	For SlKNU qRT-PCR analysis	Solyc00g014800
SLKNU-qRT-Rv	GCTTCAGTTGGTGTAATAGTCCC	303-436bp
FALSIFLORA-qRT-Fw	CTACACCGCCGCTAAGATA	For FALSIFLORA qRT-PCR analysis	Solyc03g118160
FALSIFLORA-qRT-Rv	GAGTAGGTCCCACCGAAAT	222-342bp
SlCLV3-qRT-Fw	AAAGGAAGTTGCTCCTGTGAA	For SlCLV3 qRT-PCR analysis	Solyc11g071380
SlCLV3-qRT-Rv	CCTCTTAGCTCCCAATCAGC	87-215bp
SlCLV1-qRT-Fw	TTCTGCTGGATTCCGATTACG	For SlCLV1 qRT-PCR analysis	Solyc04g081590
SlCLV1-qRT-Rv	TCACTCTTTTGGTCAACTTTCA	2474-2633bp
SlCLV2-qRT-Fw	GAAGAGGAAATGGAAGAGGGA	For SlCLV2 qRT-PCR analysis	Solyc04g056640
SlCLV2-qRT-Rv	GTCGTTTTATTTTGTTCATCTCG	2098-2198bp
SlULT1-like-qRT-Fw	AGCGAGCAAGCCGTAGGGTGT	For SlULT1-like qRT-PCR analysis	Solyc07g054450
SlULT1-like-qRT-Rv	ATGGGTCTTAGATATGTCAGCAA	545-798bp
SlRBL-like-qRT-Fw	GATTAGTTTGCCAACACGAGA	For SlRBL-like qRT-PCR analysis	Solyc05g023710
SlRBL-like-qRT-Rv	AAATGGTACGACAATTATGCTTT	1800-1946bp
SlGT11-JG4-5-F	gattatgcctctcccgaattcATGGATGAAAACAAAGGAGATACC	For Yeast one hybrid
SlGT11-JG4-5R	agaagtccaaagcttctcgagATACCCTCCGGCGGCGGCTG
TPI-placzi-F	cttgaattcgagctcggtaccTTTCCCCTCATTGACCCTTTC
TPI-placzi-R	atacagagcacatgcctcgagAGCATCCCATAGTCTCCTCCC
TPIB-placzi-F	cttgaattcgagctcggtaccTATAACCTGGCTTGCACATAAA
TPIB-placzi-R	atacagagcacatgcctcgagAGTAAACATACGAAGTAGACGAGAA
TAP3-placzi-F	cttgaattcgagctcggtaccGCAAAAGTCATTGGATTCGTT
TAP3-placzi-R	atacagagcacatgcctcgagGAATACTCAAACCCTAGAAGGTCA
TM6-placzi--F	cttgaattcgagctcggtaccAGTCAGCCCTCTTCTTCTTCA
TM6-placzi-R	atacagagcacatgcctcgagGGAGTAAGTGACCTGCCTGTT
TAG1-placzi-F	cttgaattcgagctcggtaccTTTTCCAGCATTAGTTAAGTGTCA
TAG1-placzi-R	atacagagcacatgcctcgagAACCAAAGCAACCTCAGCATC
TAGL1-placzi-F	cttgaattcgagctcggtaccATCATCTCATGCCTATCTTGCT
TAGL1-placzi-R	atacagagcacatgcctcgagAATCTTCCCTCTACCTCCTCC
TM29-placzi-F	cttgaattcgagctcggtaccACGACATAATCATGGCAATACA
TM29-placzi-R	atacagagcacatgcctcgagCTTCAGCATCACAAAGCACAG
SlGT11-BK-F	tcagaggaggacctgcatatgATGGATGAAAACAAAGGAGATACC	For Yeast two hybrid
SlGT11-BK-R	ccgctgcaggtcgacggatccATACCCTCCGGCGGCGGCTG
TPI-AD-F	gtaccagattacgctcatatgATGGGGAGAGGTAAAATAGAGATAAAG
TPI-AD-R	acgattcatctgcagctcgagCATTCTTTCATGTAGATTTGGCTGC
TPIB-AD-F	gtaccagattacgctcatatgATGGGAAGAGGAAAGATAGAGATAAAG
TPIB-AD-R	acgattcatctgcagctcgagGAACCTTTGGTGCAAATTAGG
TAP3-AD-F	gtaccagattacgctcatatgATGGCTCGTGGTAAGATCCAGA
TAP3-AD-R	acgattcatctgcagctcgagACCTAGAGCAAAAGTAGTAATATCAGAGC
TM6-AD-F	gtaccagattacgctcatatgATGGGCCGTGGAAAAATTG
TM6-AD-R	acgattcatctgcagctcgagGGAGAGACGTAGATCACGAGAACC
TAG1-AD-F	gtaccagattacgctcatatgATGGACTTCCAAAGTGATCTAACCA
TAG1-AD-R	acgattcatctgcagctcgagGACTAGTTGAATAGGGGGTTGGTC
TAGL1-AD-F	gtaccagattacgctcatatgATGGTTTTTCCTATTAATCAGG
TAGL1-AD-R	acgattcatctgcagctcgagGACAAGCTGGAGAGGAGTTTG
TM29-AD-F	gtaccagattacgctcatatgATGGGTAGAGGAAGAGTTGAGCTG
TM29-AD-R	acgattcatctgcagctcgagCAGCATCCAACCAGGTATCATACC
